# Supplementary material for: Wounding-Related Signaling Is Integrated within the Auxin-Response Framework to Induce Adventitious Rooting in Chestnut
Source: Genes (Basel). 2024 Mar 21;15(3):388. doi: 10.3390/genes15030388 (PMC10970416; doi:10.3390/genes15030388)
Supplement: Supplementary file 1 [file genes-15-00388-s001.zip]

Archive with 2 entries (2 files):
- genes-2918184-supplementary.xlsx
- Supplemental Figure S1.pptx
